# Supplementary material for: A Systematic Evaluation of Semispecific Peptide Search Parameter Enables Identification of Previously Undescribed N-Terminal Peptides and Conserved Proteolytic Processing in Cancer Cell Lines
Source: Proteomes. 2021 May 25;9(2):26. doi: 10.3390/proteomes9020026 (PMC8162549; doi:10.3390/proteomes9020026)
Supplement: Supplementary file 1 [file proteomes-09-00026-s001.zip]

Archive with 5 entries (4 files):
- Supplementary_Materials/
- Supplementary_Materials/Supp_Figure_S1.png
- Supplementary_Materials/Supp_Figure_S2.png
- Supplementary_Materials/Supp_Figure_S3.png
- Supplementary_Materials/Supp_Table_S1.png
